# Supplementary material for: Comparative genomic analysis of human infective Trypanosoma cruzi lineages with the bat-restricted subspecies T. cruzi marinkellei
Source: BMC Genomics. 2012 Oct 5;13:531. doi: 10.1186/1471-2164-13-531 (PMC3507753; doi:10.1186/1471-2164-13-531)
Supplement: Additional file 8 — Figure S6. PCR validation of synteny breaks. Description: PCR validation results from a few regions containing synteny breaks in T. c. marinkellei and T. c. cruzi Sylvio X10. [file 1471-2164-13-531-S8.xls]

## Sheet: maxicircle
Gene	Position 5’ → 3’				Length (bp)				% Sequence identity of T. c. marinkellei vs. T. c. cruzi
	Sylvio X10/1	CL Brener	Esmeraldo	T. c. marinkellei	Sylvio X10/1	CL Brener	Esmeraldo	T. c. marinkellei	Sylvio X10/1	CL Brener	Esmeraldo
12S rRNA	1-1160	1-1161	1-1159	4600-5770	1160	1161	1160	1171	0.875	0.88	0.881
9S rRNA	1204-1811	1200-1808	1197-1804	5811-6414	608	609	608	604	0.902	0.907	0.902
ND8	1848-2132	1845-2131	1848-2127	6444-6731	285	287	280	288	0.892	0.889	0.898
ND9	2197-2546	2195-2532	2192-2545	6792-7135	350	338	354	344	0.801	0.811	0.802
MURF5*	2540-2800	2526-2790	2523-2789	7110-7390	261	265	267	281	0.7	0.723	0.74
ND7	2874-3629	2855-3618	2860-3624	7457-8223	756	764	765	767	0.865	0.86	0.858
COIII	3696-4119	3678-4104	3685-4113	8280-8707	424	427	429	428	0.866	0.882	0.902
Cyt b	4188-5267	4175-5254	4167-5246	8777-9856	1080	1080	1080	1080	0.89	0.901	0.899
ATPase 6	5306-5637	5292-5627	5288-5622	9898-10235	332	336	335	338	0.816	0.834	0.843
MURF1	5694-7035	5675-7015	5681-7029	10282-11621	1342	1341	1349	1340	0.87	0.876	0.882
CR3**	7022-7122	7002-7101	7016-7116	11608-11700	~100	~100	~101	~93	0.89	0.89	0.851
ND1	7137-8078	7116-8057	7132-8073	11714-12654	942	942	942	941	0.855	0.867	0.866
COII	8092-8720	8071-8715	8088-8733	12665-13293	629	629	629	629	0.908	0.906	0.924
MURF2	8747-9797	8725-9780	8750-9794	13317-14364	1051	1056	1045	1048	0.895	0.869	0.873
COI	9788-11437	9771-11420	9785-11434	14355-16004	1650	1650	1650	1650	0.884	0.892	0.887
CR4	11489-11666	11471-11645	11487-11658	16054-16228	178	175	172	175	0.797	0.809	0.801
ND4	11799-13112	11782-13095	11659-12872	16364-17676	1314	1314	1214	1313	0.875	0.875	0.809
ND3	13104-13296	13087-13279	12864-13051	17668-17864	193	193	188	197	0.726	0.701	0.727
RPS12***	13367-13563	13351-13550	13122-13318	17935-18133	197	200	197	199	0.9	0.912	0.915
ND5	13581-15220	13568-15208	13335-14976	18148-19785	1640	1641	1642	1638	0.865	0.87	0.866
a Genome position according to the TcI Sylvio X10/1 reference maxicircle genome [Franzen et al. 2011]
*MURF5 5’ and 3’ positions for T. c. marinkellei are uncertain
**CR3 5’ and 3’ end positions for all strains are uncertain
*** RPS12 5’ and 3’ positions for T. c. marinkellei are uncertain
