# Supplementary material for: Comparative genomic analysis of human infective Trypanosoma cruzi lineages with the bat-restricted subspecies T. cruzi marinkellei
Source: BMC Genomics. 2012 Oct 5;13:531. doi: 10.1186/1471-2164-13-531 (PMC3507753; doi:10.1186/1471-2164-13-531)
Supplement: Additional file 9 — Figure S7. Phylogenetic tree of VIPER elements. Description: Maximum likelihood phylogenetic tree of VIPER retroelements from T. c. marinkellei, T. c. cruzi CLBR, T. c. cruzi X10. The colors correspond to; blue (Tcm), green (Tcc CLBR), red (Tcc X10). VIPER elements were identified with RepeatMasker and only elements longer than 2000 bp were included: 209 sequences in total (35 from Tcm, 57 from Tcc X10 and 117 from Tcc CLBR). The average branch lengths were; 0.0682 (Tcm), 0.039 (Tcc X10), 0.0455 (Tcc CLBR). The alignment was constructed with ClustalW and manually inspected. Gblocks was used to remove ambiguities from the alignment, which resulted in a total of 1518 positions that were used for inferring the phylogeny. The maximum likelihood tree was inferred with RAxML using the GTRCAT model and 100 bootstrap replicates. [file 1471-2164-13-531-S9.xls]

## Sheet: dNdS
T. c. cruzi CL Brener haplotype	T. c. marinkellei (gene id)	T. c. cruzi CL Brener (gene id)	Annotation	dN	dS	dN/dS
non-Esmeraldo-like	MOQ_009078	Tc00.1047053508365.160	mucin-associated surface protein (MASP), putative	0.3093	0.2548	1.2137
non-Esmeraldo-like	MOQ_010207	Tc00.1047053508219.90	90 kDa surface protein, putative	0.2762	0.2503	1.1031
non-Esmeraldo-like	MOQ_007376	Tc00.1047053507071.170	mucin TcMUCII, putative	0.2284	0.2	1.142
non-Esmeraldo-like	MOQ_007776	Tc00.1047053507637.60	mucin TcMUCII, putative	0.4326	0.3022	1.4313
non-Esmeraldo-like	MOQ_007356	Tc00.1047053508221.580	mucin-associated surface protein (MASP), putative	0.1682	0.1317	1.2779
non-Esmeraldo-like	MOQ_007525	Tc00.1047053511237.120	hypothetical protein	0.1533	0.104	1.474
non-Esmeraldo-like	MOQ_002310	Tc00.1047053511865.40	hypothetical protein, conserved	0.2985	0.1967	1.5177
non-Esmeraldo-like	MOQ_000227	Tc00.1047053511909.20	expression site-associated gene (ESAG-like) protein, putative,expression site-associated gene 3 (ESAG3-like) protein, putative	0.1458	0.1252	1.1645
non-Esmeraldo-like	MOQ_008516	Tc00.1047053506009.40	hypothetical protein	0.2504	0.1446	1.7311
non-Esmeraldo-like	MOQ_005703	Tc00.1047053510889.290	hypothetical protein	0.1382	0.1222	1.1313
non-Esmeraldo-like	MOQ_006037	Tc00.1047053506475.105	hypothetical protein, conserved	0.2827	0.2344	1.2061
non-Esmeraldo-like	MOQ_005257	Tc00.1047053508873.210	mucin-associated surface protein (MASP), putative	0.2604	0.1746	1.4913
non-Esmeraldo-like	MOQ_008787	Tc00.1047053506329.35	hypothetical protein, conserved (pseudogene)	0.2181	0.1816	1.2005
non-Esmeraldo-like	MOQ_007183	Tc00.1047053505297.70	mucin TcMUCII, putative	0.2717	0.2448	1.11
non-Esmeraldo-like	MOQ_008751	Tc00.1047053510693.280	mucin-associated surface protein (MASP), putative	0.4289	0.2511	1.7084
non-Esmeraldo-like	MOQ_003159	Tc00.1047053510329.180	hypothetical protein, conserved	0.1321	0.1014	1.3025
non-Esmeraldo-like	MOQ_007391	Tc00.1047053510197.20	mucin-associated surface protein (MASP), putative	0.2636	0.2337	1.128
non-Esmeraldo-like	MOQ_002911	Tc00.1047053511721.20	hypothetical protein, conserved	0.1118	0.0914	1.2235
non-Esmeraldo-like	MOQ_001969	Tc00.1047053507025.30	hypothetical protein, conserved	0.1083	0.0959	1.1299
non-Esmeraldo-like	MOQ_007603	Tc00.1047053508907.10	hypothetical protein, conserved	0.2507	0.186	1.3482
non-Esmeraldo-like	MOQ_006714	Tc00.1047053511839.20	mucin-associated surface protein (MASP), putative	0.2424	0.1721	1.4085
non-Esmeraldo-like	MOQ_009543	Tc00.1047053503411.10	hypothetical protein	0.2139	0.1154	1.8531
non-Esmeraldo-like	MOQ_001644	Tc00.1047053511385.40	hypothetical protein	0.184	0.1482	1.2415
non-Esmeraldo-like	MOQ_002780	Tc00.1047053510433.20	surface protein TolT, putative	0.1352	0.0954	1.418
non-Esmeraldo-like	MOQ_009088	Tc00.1047053510629.310	mucin-associated surface protein (MASP), putative	0.3872	0.2652	1.4604
non-Esmeraldo-like	MOQ_004023	Tc00.1047053508303.20	hypothetical protein	0.0934	0.0774	1.2064
non-Esmeraldo-like	MOQ_004055	Tc00.1047053506723.30	hypothetical protein	0.1499	0.1176	1.2748
non-Esmeraldo-like	MOQ_000564	Tc00.1047053504113.41	hypothetical protein, conserved	0.0542	0.042	1.2904
non-Esmeraldo-like	MOQ_005478	Tc00.1047053511255.130	mucin-associated surface protein (MASP), putative	0.2855	0.1503	1.9
non-Esmeraldo-like	MOQ_000001	Tc00.1047053508743.10	surface antigen TASV, putative,mucin-like glycoprotein, putative	0.2412	0.1675	1.4405
non-Esmeraldo-like	MOQ_006972	Tc00.1047053508221.350	hypothetical protein	0.084	0.06	1.4
non-Esmeraldo-like	MOQ_008285	Tc00.1047053508873.50	hypothetical protein	0.3208	0.2419	1.3261
non-Esmeraldo-like	MOQ_006653	Tc00.1047053508243.50	mucin-associated surface protein (MASP), putative	0.2281	0.1725	1.3223
non-Esmeraldo-like	MOQ_006844	Tc00.1047053511839.30	mucin-associated surface protein (MASP), putative	0.2723	0.1447	1.8813
non-Esmeraldo-like	MOQ_007395	Tc00.1047053508871.140	mucin TcMUCII, putative	0.2873	0.1871	1.5356
non-Esmeraldo-like	MOQ_004901	Tc00.1047053511277.150	hypothetical protein	0.117	0.1056	1.1073
non-Esmeraldo-like	MOQ_006756	Tc00.1047053509545.50	mucin-associated surface protein (MASP), putative	0.2431	0.2138	1.1371
non-Esmeraldo-like	MOQ_005403	Tc00.1047053507071.180	mucin-associated surface protein (MASP), putative	0.2659	0.2178	1.2208
non-Esmeraldo-like	MOQ_005452	Tc00.1047053510363.70	mucin-associated surface protein (MASP), putative	0.2533	0.1604	1.5794
non-Esmeraldo-like	MOQ_008982	Tc00.1047053511255.630	mucin-associated surface protein (MASP), putative	0.2627	0.1496	1.7558
non-Esmeraldo-like	MOQ_007013	Tc00.1047053510193.10	mucin-associated surface protein (MASP), putative	0.3055	0.261	1.1706
non-Esmeraldo-like	MOQ_009299	Tc00.1047053508221.600	mucin-associated surface protein (MASP), putative	0.3042	0.2383	1.2765
non-Esmeraldo-like	MOQ_006816	Tc00.1047053504081.50	mucin-associated surface protein (MASP), putative	0.2706	0.1774	1.5255
Esmeraldo-like	MOQ_010207	Tc00.1047053507163.30	90 kDa surface protein, putative,serine-alanine-and proline-rich protein, putative	0.2665	0.2364	1.1275
Esmeraldo-like	MOQ_006756	Tc00.1047053507237.270	mucin-associated surface protein (MASP), putative	0.2704	0.2071	1.3052
Esmeraldo-like	MOQ_007078	Tc00.1047053511793.20	hypothetical protein	0.0605	0.0375	1.6134
Esmeraldo-like	MOQ_002121	Tc00.1047053510717.10	surface antigen TASV, putative,hypothetical protein	0.1878	0.1505	1.2475
Esmeraldo-like	MOQ_007109	Tc00.1047053506499.40	mucin-associated surface protein (MASP), putative	0.2659	0.1841	1.4443
Esmeraldo-like	MOQ_007065	Tc00.1047053508165.120	mucin-associated surface protein (MASP), putative	0.2394	0.1815	1.319
Esmeraldo-like	MOQ_004642	Tc00.1047053508681.31	hypothetical protein	0.1523	0.1357	1.1224
Esmeraldo-like	MOQ_004133	Tc00.1047053509829.9	retrotransposon hot spot (RHS) protein, putative	0.146	0.0994	1.4692
Esmeraldo-like	MOQ_008982	Tc00.1047053506759.170	mucin-associated surface protein (MASP), putative	0.2507	0.1413	1.7739
Esmeraldo-like	MOQ_005257	Tc00.1047053505025.130	mucin-associated surface protein (MASP), putative	0.2292	0.19	1.2061
Esmeraldo-like	MOQ_002161	Tc00.1047053510371.40	hypothetical protein	0.2077	0.0777	2.6734
Esmeraldo-like	MOQ_007395	Tc00.1047053511603.60	mucin TcMUCII, putative	0.2383	0.1934	1.2321
Esmeraldo-like	MOQ_006577	Tc00.1047053507957.270	mucin TcMUCI, putative	0.2179	0.1505	1.4483
Esmeraldo-like	MOQ_006637	Tc00.1047053506967.70	mucin-associated surface protein (MASP), putative	0.3095	0.23	1.3454
Esmeraldo-like	MOQ_007627	Tc00.1047053506765.74	mucin-associated surface protein (MASP), putative	0.2995	0.2162	1.3855
Esmeraldo-like	MOQ_006714	Tc00.1047053510279.190	mucin-associated surface protein (MASP), putative	0.2326	0.1756	1.3245
Esmeraldo-like	MOQ_006844	Tc00.1047053507747.170	mucin-associated surface protein (MASP), putative	0.2056	0.1501	1.3702
Esmeraldo-like	MOQ_005403	Tc00.1047053506973.20	mucin-associated surface protein (MASP), putative	0.2542	0.2117	1.2007
Esmeraldo-like	MOQ_002319	Tc00.1047053511867.170	hypothetical protein, conserved	0.0925	0.0826	1.12
Esmeraldo-like	MOQ_008997	Tc00.1047053510557.60	mucin-associated surface protein (MASP), putative	0.1639	0.1119	1.4643
Esmeraldo-like	MOQ_008516	Tc00.1047053510297.40	hypothetical protein	0.2222	0.1203	1.8479
Esmeraldo-like	MOQ_005471	Tc00.1047053507163.40	mucin-associated surface protein (MASP), putative	0.2001	0.1589	1.2596
Esmeraldo-like	MOQ_007040	Tc00.1047053508109.30	mucin-associated surface protein (MASP), putative	0.3157	0.2428	1.3005
Esmeraldo-like	MOQ_006037	Tc00.1047053511431.60	hypothetical protein, conserved	0.2974	0.191	1.5573
Esmeraldo-like	MOQ_002842	Tc00.1047053511711.60	hypothetical protein	0.096	0.0822	1.1681
Esmeraldo-like	MOQ_009543	Tc00.1047053503975.60	hypothetical protein	0.2126	0.1297	1.6399
Esmeraldo-like	MOQ_007800	Tc00.1047053511603.100	mucin-associated surface protein (MASP), putative	0.2769	0.1982	1.3975
Esmeraldo-like	MOQ_001644	Tc00.1047053510773.30	hypothetical protein	0.1594	0.1415	1.1267
Esmeraldo-like	MOQ_005486	Tc00.1047053510279.210	mucin-associated surface protein (MASP), putative	0.3113	0.2452	1.2698
Esmeraldo-like	MOQ_007766	Tc00.1047053511603.500	mucin-associated surface protein (MASP), putative	0.2966	0.2191	1.3536
Esmeraldo-like	MOQ_003447	Tc00.1047053508727.40	hypothetical protein, conserved	0.0806	0.0689	1.17
Esmeraldo-like	MOQ_010155	Tc00.1047053511553.100	mucin-associated surface protein (MASP), putative	0.4469	0.4016	1.1128
Esmeraldo-like	MOQ_004936	Tc00.1047053506359.40	hypothetical protein, conserved	0.126	0.1134	1.1106
Esmeraldo-like	MOQ_000001	Tc00.1047053509123.10	surface antigen TASV, putative,mucin-like glycoprotein, putative	0.2577	0.1784	1.4444
Esmeraldo-like	MOQ_009279	Tc00.1047053505945.80	hypothetical protein, conserved	0.0664	0.0577	1.1504
Esmeraldo-like	MOQ_008108	Tc00.1047053506965.20	mucin-associated surface protein (MASP), putative	0.1755	0.1553	1.1304
Esmeraldo-like	MOQ_005647	Tc00.1047053510157.10	mucin-associated surface protein (MASP), putative	0.2736	0.2195	1.2461
Esmeraldo-like	MOQ_005482	Tc00.1047053510025.100	mucin-associated surface protein (MASP), putative	0.3346	0.2399	1.3944
Esmeraldo-like	MOQ_008285	Tc00.1047053508097.100	hypothetical protein, conserved	0.2778	0.2396	1.1593
Esmeraldo-like	MOQ_007356	Tc00.1047053506967.100	mucin-associated surface protein (MASP), putative	0.1623	0.095	1.709
Esmeraldo-like	MOQ_007254	Tc00.1047053506799.100	mucin-like glycoprotein, putative	0.2255	0.1094	2.0605
